# Supplementary material for: Methylglyoxal Alone or Combined with Light-Emitting Diodes/Complex Electromagnetic Fields Represent an Effective Response to Microbial Chronic Wound Infections
Source: Antibiotics (Basel). 2025 Apr 10;14(4):396. doi: 10.3390/antibiotics14040396 (PMC12024167; doi:10.3390/antibiotics14040396)
Supplement: Supplementary file 1 [file antibiotics-14-00396-s001.zip]

Archive with 1 entries (1 files):
- antibiotics-3522683-supplementary.pdf
